# Supplementary material for: Mapping PRNP Polymorphisms in Portuguese Serra da Estrela Ovine Populations: Insights into Scrapie Susceptibility and Farm Animal Improvement
Source: Animals (Basel). 2025 Sep 20;15(18):2750. doi: 10.3390/ani15182750 (PMC12466367; doi:10.3390/ani15182750)
Supplement: Supplementary file 1 [file animals-15-02750-s001.zip]

Archive with 1 entries (1 files):
- Supplementary Figure S1_others_AMYCO.png
